# Supplementary material for: Investigating Whether Bereavement by Suicide and Other Unnatural Causes Has a Deterrent Effect on Alcohol or Drug Use in Young Adults
Source: Int J Environ Res Public Health. 2022 Oct 14;19(20):13245. doi: 10.3390/ijerph192013245 (PMC9602713; doi:10.3390/ijerph192013245)
Supplement: Supplementary file 1 [file ijerph-19-13245-s001.zip]

Archive with 1 entries (1 files):
- ijerph-1956361-supplementary.pdf
